# Supplementary material for: A targeted sequencing extension for transcript genotyping in single-cell transcriptomics
Source: Life Sci Alliance. 2023 Sep 11;6(11):e202301971. doi: 10.26508/lsa.202301971 (PMC10494938; doi:10.26508/lsa.202301971)
Supplement: Supplementary file 1 [file LSA-2023-01971_TableS1.xlsx]

## Sheet: Table S1
Table S1- Technical parameters of standard and targeted sequencing.
Sample	Method	Input PCR1 (µl)	Cycles	N reads TREX1	N tagging sequences TREX1
MS‑1 CD8+ T1	Standard	-	-	4500	413
	Targeted	10	15	500073	3087
MS‑1 CD8+ T2	Standard	-	-	3994	1313
	Targeted	10	15	654662	16501
For both samples, we indicate the technical specifications of the standard and targeted sequencing datasets, with number of reads mapped to TREX1 as proxy for sequencing depth. N tagging sequences TREX1 refers to the number of tagging sequences observed after Cell Ranger correction, but without additional correction based on Hamming distance.
