# Supplementary material for: A targeted sequencing extension for transcript genotyping in single-cell transcriptomics
Source: Life Sci Alliance. 2023 Sep 11;6(11):e202301971. doi: 10.26508/lsa.202301971 (PMC10494938; doi:10.26508/lsa.202301971)
Supplement: Supplementary file 3 [file LSA-2023-01971_TableS2.xlsx]

## Sheet: Table S2
Table S2 - Number of reads included for each comparison.
Sample	SI	Input (µl)	PCR	Across	Low	Intermediate	High
1	C1	10	10	2078363	20784	207836	2078363
1	C2	10	15	2078363	108054	1080542	10805415
1	C3	10	20	2078363	156570	1565704	15657035
2	C4	10	10	2068399	20684	206840	2068399
2	C5	10	15	2068399	85386	853863	8538632
2	C6	10	20	2068399	195205	1952050	19520496
4	D1	5	15	6535854	65359	653585	6535854
4	D2	10	15	6535854	86732	867324	8673239
4	D3	20	15	6535854	115493	1154928	11549281
5	D4	5	15	8246306	82463	824631	8246306
5	D5	10	15	8246306	86942	869423	8694225
5	D6	20	15	8246306	102768	1027681	10276813
6	D7	5	15	7472576	74726	747258	7472576
6	D8	10	15	7472576	111951	1119509	11195087
6	D9	20	15	7472576	102906	1029060	10290599
Sample: Chromium run from which the starting material was used. SI: sample index used for sequencing of the library. Input: amount of amplified cDNA that was used as input for targeted library preparation. PCR: number of cycles during targeted library preparation. Across: number of reads that were randomly selected during downsampling (this corresponds to all reads for the smallest datasets) for …
