# Supplementary material for: A targeted sequencing extension for transcript genotyping in single-cell transcriptomics
Source: Life Sci Alliance. 2023 Sep 11;6(11):e202301971. doi: 10.26508/lsa.202301971 (PMC10494938; doi:10.26508/lsa.202301971)
Supplement: Supplementary file 4 [file LSA-2023-01971_TableS3.xlsx]

## Sheet: Table S3
Table S3 – Risk allele fraction estimates for IL7R rs6897932 in different cell subsets.
	P1			P2			Combined
	RAF	N cells	p-value	RAF	N cells	p-value	RAF	N cells	p-value
CD4+
minT = 3	0.44	1514	3.43x10-6	0.45	644	0.01	0.44	2158	2.81x10-8
minT = 5	0.45	901	2.99x10-3	0.44	354	0.03	0.45	1255	4.41 x10-4
CD8+
minT = 3	0.47	497	0.2	0.44	460	0.01	0.45	957	2.20x10-3
minT = 5	0.47	308	0.08	0.44	195	0.11	0.46	503	0.08
CM/EM CD4+
minT = 3	0.44	27	0.67	0.49	26	1	0.46	53	0.66
minT = 5	0.41	11	0.77	0.48	10	1	0.44	21	0.74
Naïve CD4+
minT = 3	0.43	658	3.82x10-4	0.46	247	0.23	0.44	905	3.48x10-4
minT = 5	0.45	282	0.11	0.44	107	0.25	0.45	389	0.05
Proliferating
minT = 3	0.55	3	1	NA	NA	NA	0.55	3	1
minT = 5	0.44	2	1	NA	NA	NA	0.44	2	1
Regulatory
minT = 3	0.48	7	1	0.25	2	1	0.43	9	0.93
minT = 5	0.56	3	1	NA	NA	NA	0.56	3	1
Th1
minT = 3	0.46	178	0.32	0.45	179	0.21	0.45	357	0.07
minT = 5	0.43	124	0.14	0.46	117	0.44	0.45	241	0.14
Th17
minT = 3	0.43	246	0.03	0.42	48	0.34	0.42	294	0.01
minT = 5	0.43	201	0.06	0.45	35	0.67	0.43	236	0.04
Th2/22
minT = 3	0.45	395	0.05	0.43	142	0.11	0.45	537	0.02
minT = 5	0.47	278	0.35	0.42	85	0.17	0.46	363	0.14
CM CD8+
minT = 3	0.45	66	0.49	0.5	70	1	0.48	136	0.7
minT = 5	0.47	44	0.8	0.46	41	0.72	0.47	85	0.66
EM CD8+
minT = 3	0.5	61	1	0.43	127	0.14	0.45	188	0.19
minT = 5	0.55	30	0.72	0.45	57	0.53	0.48	87	0.79
γδ
minT = 3	0.49	40	1	0.47	11	1	0.49	51	1
minT = 5	0.58	26	0.54	0.49	6	1	0.56	32	0.62
MAIT
minT = 3	0.47	181	0.46	0.44	14	0.86	0.46	195	0.3
minT = 5	0.46	138	0.39	0.49	8	1	0.46	146	0.38
Naive CD8+
minT = 3	0.44	132	0.2	0.4	44	0.24	0.43	176	0.07
minT = 5	0.44	60	0.42	0.39	19	0.47	0.43	79	0.26
NKT
minT = 3	0.54	9	1	0.41	13	0.71	0.46	22	0.87
minT = 5	0.51	5	1	0.31	3	0.94	0.43	8	0.97
TE CD8+
minT = 3	0.47	8	1	0.42	181	0.04	0.42	189	0.03
minT = 5	0.41	5	1	0.43	61	0.33	0.43	66	0.31
We estimated risk allele fractions for the indicated cell types, per patient and combined, and requiring either minimum 3 or 5 transcripts per cell. For each estimate, the number of cells included and the uncorrected p-value for deviation from 0.5 is included. Cells were first broadly classified (above purple line) based on CD4 (grey background) or CD8 (white background) expression, and then furt…
