# Supplementary material for: A targeted sequencing extension for transcript genotyping in single-cell transcriptomics
Source: Life Sci Alliance. 2023 Sep 11;6(11):e202301971. doi: 10.26508/lsa.202301971 (PMC10494938; doi:10.26508/lsa.202301971)
Supplement: Supplementary file 5 [file LSA-2023-01971_TableS4.xlsx]

## Sheet: Table S4
Table S4 - Primer sequences to create cDNA for primer optimization.
Chemistry	Primer	Primer sequence (5’ à 3’)
3’	Poly(dT) primer	CTACACGACGCTCTTCCGATCT – NNNNNNNNNNNNNNNN – NNNNNNNNNNNN – TTTTTTTTTTTTTTTTTTTTTTTTTTTTTT
3’	TSO	AAGCAGTGGTATCAACGCAGAGTACATrGrGrG
5’	Poly(dT) primer	AAGCAGTGGTATCAACGCAGAGTAC – TTTTTTTTTTTTTTTTTTTTTTTTTTTTTTVN
5’	TSO	CTACACGACGCTCTTCCGATCT – NNNNNNNNNNNNNNNN – NNNNNNNNNNNN –TTTCTTATATrGrGrG
3’ + 5’	Forward primer	CTACACGACGCTCTTCCGATCT
3’ + 5’	Reverse primer	AAGCAGTGGTATCAACGCAGAG
The 3’ poly(dT) primer and the 5’ TSO primer both contain 16 random nucleotides to mimic the 10x cell barcode and 12 random nucleotides to mimic the 10x UMI sequence.
