# Supplementary material for: A targeted sequencing extension for transcript genotyping in single-cell transcriptomics
Source: Life Sci Alliance. 2023 Sep 11;6(11):e202301971. doi: 10.26508/lsa.202301971 (PMC10494938; doi:10.26508/lsa.202301971)
Supplement: Supplementary file 8 [file LSA-2023-01971_TableS5.xlsx]

## Sheet: Table S5
Table S5 - Primers for library preparation.
General primers and primer structures
Chemistry	Primer name	Primer sequence (5’ à 3’)
3’ + 5’	PCR1_fw	ACACTCTTTCCCTACACGACGCTCTTCCGATCT
3’ + 5’	PCR1_rv	GTGACTGGAGTTCAGACGTGTGCTCTTCCGATCT-[transcript-specific]
3’ + 5’	PCR2_fw	AATGATACGGCGACCACCGAGATCTACACTCTTTCC
3’ + 5’	PCR2_rv	CAAGCAGAAGACGGCATACGAGAT-[SI]-GTGACTGGAGTTCAGACGTGT
Transcript-specific primers for PCR1 - 3’ chemistry
Region	Length cDNA	Primer sequence
CCL5	190	GTGACTGGAGTTCAGACGTGTGCTCTTCCGATCTGGTTCTGAGCTCTGGCTTTGC
CD38	193	GTGACTGGAGTTCAGACGTGTGCTCTTCCGATCTTGAACTTGATTCAGAGAGGCACAC
ICOSLG	201	GTGACTGGAGTTCAGACGTGTGCTCTTCCGATCTTGATGAGGGCCCTTCCCAAC
S100A11	191	GTGACTGGAGTTCAGACGTGTGCTCTTCCGATCTTCCTCAAGGCTGTCCCTTCC
TREX1	230	GTGACTGGAGTTCAGACGTGTGCTCTTCCGATCTTGGCCACAACCAGGAACACT
Transcript-specific primers for PCR1 – 5’ chemistry
Region	Length cDNA	Primer sequence
IL7R	870	GTGACTGGAGTTCAGACGTGTGCTCTTCCGATCTACAGGCCAAGATGACCAACA
The primers are designed to give the constructs from amplified cDNA the typical structure found in the sequencing library from the standard 10x method. Forward primer PCR1 corresponds to the Illumina Read 1 sequence. The constant part of Reverse primer PCR1 corresponds to the Illumina Read 2 sequence. Forward primer PCR2 consists of the Illumina P5 sequence in combination with part of the Illumin…
